# Supplementary material for: Breaking the culture habit: Complementing culture-based veterinary diagnostics with metagenomic data -A case study of feline and canine skin infections
Source: BMC Vet Res. 2026 May 9;22:362. doi: 10.1186/s12917-026-05476-x (PMC13285402; doi:10.1186/s12917-026-05476-x)
Supplement: Supplementary file 1 — Supplementary Material 1. [file 12917_2026_5476_MOESM1_ESM.xlsx]

## Sheet: ALL_CI
name	CS1_Skin1_CI	CS3_Skin5_CI	CS4_Skin6_CI	CS5_Skin7_CI	CS6_Skin8_CI	CS7_Skin9_CI	CS8_Skin10_CI	FS1_Skin3_CI	CS2_Skin2_12H
Other genera < 1%	0.352174	3.07955	7.23152	12.0132	2.21155	31.1313	18.012	0.595815	0.501718		8.34764
Pseudomonas simiae	0	0	0.000513474	0	0	0	1.11056	0	0.000227927		0.123478
Pseudomonas marginalis	3.91e-05	0	0.00143747	3.925e-05	0	0	1.12584	0	0.000172516		0.125281
Xanthomonadaceae	0	0	1.08562	0.00773315	5.195e-05	0.0503061	0.0219891	0.00369621	7.78e-05		0.129941
Arthrobacter	0.000126198	0.0898082	0.000812129	1.01468	2.945e-05	0.0524897	0.00711395	0.0147938	0.000295296		0.131127
Pseudomonas trivialis	2.85e-05	0	0.00136724	1.535e-05	5.68e-06	0.000144372	1.30164	0	0.00011555		0.144812
Microbacterium	0	0.0154332	0.004397	0.0528183	0.00267012	1.24175	0.0237062	0.000990914	1.455e-05		0.149087
Pantoea septica	0.000639301	0.305266	9.4022e-05	1.00643	0	0.0151787	0.00628971	0.0120824	0.000715896		0.149633
Pseudomonas protegens	8.125e-05	0	0.000766163	8.75e-06	0	0	1.35554	0	0.000322738		0.150746
Arthrobacter crystallopoietes	0	0	0	0.151823	0	1.35159	0.000780564	0	0		0.167133
Bacillus altitudinis	0	0.396199	0	1.08335	0	0.0133261	0	0.028265	0.000456615		0.169067
Stenotrophomonas	0	0	1.53866	0.00630445	5.11e-05	0.0511557	0.00877707	0.00681432	0.000129717		0.179099
Intrasporangiaceae	0	0.208668	0.00038149	0.0625146	0	1.34789	0.00164105	0	0		0.180122
Oxalobacteraceae	0	0	0.00586623	0.00282787	8.4325e-05	0	1.76689	0	0.000462544		0.197348
Mycobacteriaceae	0	0	0.000295487	0	0	1.77602	0	0	0		0.197368
Escherichia	0.000463731	0.0200023	0.0227569	0.000434582	2.02283	0.00129855	0.0165715	0.00490924	0.00785596		0.233014
Stenotrophomonas maltophilia	0.000129119	0	2.15537	6.7665e-05	3.11e-05	4.605e-05	0.017473	0.00907625	3.5515e-05		0.242469
Enterococcaceae	0	0.374332	0.269506	1.51305	0.0400031	0.0190001	0.0143502	0.0240345	0.00109382		0.250596
Microbacteriaceae	4.715e-05	0.0294111	0.00858463	0.0476942	0.00162221	2.16028	0.0265952	0.00286925	1.735e-05		0.253014
Pantoea	0.000521843	0.225165	0.664874	1.35115	6.84e-05	0.0159138	0.00542844	0.0223707	0.000327201		0.25398
Bacillaceae	0.000755579	0.125915	6.49e-05	0.0263817	0.000485729	0.00506032	0.0016749	0.00215332	2.82006		0.331395
Pseudomonas rhodesiae	7.9215e-05	0	0.000862712	2.79e-06	1.935e-05	0	2.99769	0	0.000652598		0.333257
Nocardia	0	0.014455	0	0.00365662	0	3.01821	0.000466504	0	6.81e-05		0.337429
Propionibacteriaceae	0	0	0	0.000184921	0.00137639	3.06767	0.00321542	0	0		0.341383
Cellulomonadaceae	0	0.249191	0.000306001	2.4963	0	0.314177	0.00331018	0.0199995	0		0.342587
Morganellaceae	0	0	0.567007	8.5847e-05	2.54385	0.000838684	0.00245488	0.00172004	0.00421018		0.346685
Segniliparus	0	0.0817214	0	0.00279439	0	3.05328	0.00263738	0	0		0.348937
Arthrobacter agilis	0	0	0.001827	0.103379	0	3.17462	0.00226405	0	0		0.364677
Leuconostoc	0	0	0.000318268	5.6e-06	3.43078	0.000843837	0.000537746	0	0.000289521		0.381419
Bacillus pumilus	0.00234142	0.800963	0	2.78244	0.000214471	0.0647852	0	0.0521083	0.000793058		0.411516
Proteus	0	0	0.67869	0	3.03595	0	0.00357231	0.00148943	0.00414239		0.41376
Rhodococcus	7.34e-05	0.0332477	1.47e-05	0.00516728	5.75e-06	3.76813	0.0690912	0.00129028	3.49e-05		0.430784
Bacillus	0.00265765	0.859056	6.2e-06	2.97802	0.000123521	0.0518657	1.81e-05	0.0555517	0.0410878		0.443154
Bacillus stratosphericus	0.00229842	1.10781	0	3.08573	0.000802817	0.044257	0	0.0716632	0.00217576		0.479416
Staphylococcaceae	0.537451	0.808988	0.0233023	0.242748	0.00599082	0.442228	0.00298936	2.35775	0.00916393		0.49229
Serratia	0	0	4.80074	0.00329491	0.00142028	0.000720935	0.0162297	0.0150405	0.00515877		0.538067
Agromyces	0	0	0.00879526	0.376683	0.00291741	4.98193	0.072949	0	0		0.604808
Promicromonosporaceae	0.00294235	0.657813	0.00284698	4.30613	0	0.689313	0.00193547	0.00962648	0		0.630068
Pseudomonas azotoformans	7.9215e-05	0	0.000583448	0.00131793	2.169e-05	6.2876e-05	7.55519	0.000110026	0.000761319		0.839792
Staphylococcus schleiferi	5.36338	1.03833	2.88334	0.121677	0.000722124	0.0838577	0.0360051	0.0530016	0.132975		1.07925
Pantoea agglomerans	0	0	9.69547	0.00284095	0.000612249	0	0.0980843	0.0416311	0.000133261		1.0932
Leuconostocaceae	0	0	0.000503569	0	10.1271	0.00480669	0	0	0.000322051		1.12586
Janthinobacterium lividum	0	0	0.00736019	0.000152657	0.000127254	0.0384434	10.4574	0	0.00203644		1.16728
Pantoea ananatis	0	0.00340457	10.5069	0.00350293	0.000225237	0.000132208	0.00136033	0.0279908	2.68e-06		1.1715
Janthinobacterium	0	0.00309705	0.0109176	0.000275731	0.000239347	0.00014597	10.7304	0	0.00223791		1.19414
Pseudomonas	4.86427	2.65477	0.0603929	0.00941165	0.00244949	0.0738029	1.15523	0.110508	2.5977		1.28095
Nocardiaceae	0	0.11319	0	0.000458791	0	11.4288	0.00202559	0.00227334	0.000100102		1.28298
Pseudomonas putida	0.00206097	0	0.00964682	6.9885e-05	8.47e-05	0.016634	11.7419	9.132e-05	0.00444212		1.30832
Staphylococcus	1.07465	2.08004	0.0265168	0.347542	0.0114126	0.56349	0.0151335	9.64667	0.0214794		1.53188
Escherichia coli	0.00366361	0.153502	0.18268	0.00523373	16.6524	0.0125766	0.14508	0.04116	0.06688		1.91813
Serratia marcescens	8.21e-05	0.00998771	19.0028	0.000144554	0.00470513	0.000306992	0.014821	0.0492913	0.0193804		2.12239
Proteus mirabilis	0	0	3.90867	0.0023669	16.1139	0.00488935	0.0162051	0.00969258	0.0221359		2.23087
Pseudomonas fluorescens	0.000693707	0	0.0222623	0.000588524	0.000155988	0.146172	22.6195	9.132e-05	0.00491337		2.5327
Leuconostoc gelidum	0	0	0.00358515	0	32.7598	0.0164542	0.00429621	0	0.00512235		3.64325
Streptococcus canis	5.61e-05	0.0109285	24.6845	0.000253647	8.69727	0.00203808	6.9947	0.0689413	0.00250375		4.49569
Bacillus cereus/thuringiensis	0.0111814	1.4896	0.000399038	0.0349062	0.00802176	0.0881778	0.0298065	0.0190645	53.2878		6.10766
Staphylococcus pseudintermedius	9.25469	16.5871	0.136041	11.3626	0.489994	22.4955	0.0143138	1.95818	0.103428		6.93354
Enterococcus faecalis	0.0464242	14.1054	9.63315	53.016	1.79185	0.889653	0.134933	1.03076	0.0272648		8.96393
Staphylococcus aureus	5.99515	16.5236	0.0490703	0.26131	0.00328027	1.2199	0.122263	82.121	0.162197		11.8286
Pseudomonas aeruginosa	72.4808	35.744	0.0976067	0.10224	0.0326789	1.00859	0.107277	1.5054	40.1343		16.8014

## Sheet: FS1
name	FS1_Skin3_CI
Staph.aureus	82.121
Staphylococcus	9.64667			Staph.aureus	82.12
Staphylococcaceae	2.35775			Staph. pseudintermedius	1.95
Staph. pseudintermedius	1.95818			Pseud. aeruginosa	1.5
Pseud. aeruginosa	1.5054			Staph. schleiferi	0.0530016
Enterococcus faecalis	1.03076
Other genera < 1%	0.595815
Pseudomonas	0.110508
Bacillus stratosphericus	0.0716632
Streptococcus canis	0.0689413
Bacillus	0.0555517
Staphylococcus schleiferi	0.0530016
Bacillus pumilus	0.0521083
Serratia marcescens	0.0492913
Pantoea agglomerans	0.0416311
Escherichia coli	0.04116
Bacillus altitudinis	0.028265
Pantoea ananatis	0.0279908
Enterococcaceae	0.0240345
Pantoea	0.0223707
Cellulomonadaceae	0.0199995
Bacillus cereus/thuringiensis	0.0190645
Serratia	0.0150405
Arthrobacter	0.0147938
Pantoea septica	0.0120824
Proteus mirabilis	0.00969258
Promicromonosporaceae	0.00962648
Stenotrophomonas maltophilia	0.00907625
Stenotrophomonas	0.00681432
Escherichia	0.00490924
Xanthomonadaceae	0.00369621
Microbacteriaceae	0.00286925
Nocardiaceae	0.00227334
Bacillaceae	0.00215332
Morganellaceae	0.00172004
Proteus	0.00148943
Rhodococcus	0.00129028
Microbacterium	0.000990914
Pseudomonas azotoformans	0.000110026
Pseudomonas putida	9.132e-05
Pseudomonas fluorescens	9.132e-05
Pseudomonas simiae	0
Pseudomonas marginalis	0
Pseudomonas trivialis	0
Pseudomonas protegens	0
Arthrobacter crystallopoietes	0
Intrasporangiaceae	0
Oxalobacteraceae	0
Mycobacteriaceae	0
Pseudomonas rhodesiae	0
Nocardia	0
Propionibacteriaceae	0
Segniliparus	0
Arthrobacter agilis	0
Leuconostoc	0
Agromyces	0
Leuconostocaceae	0
Janthinobacterium lividum	0
Janthinobacterium	0
Leuconostoc gelidum	0

## Sheet: CS1
name	CS1_Skin1_CI
Pseud. aeruginosa	72.4808				Pseud. aeruginosa	72.48
Staph. pseudintermedius	9.25469				Staph. pseudintermedius	9.25
Staph. aureus	5.99515				Staph. aureus	5.99
Staph. schleiferi	5.36338				Staph. schleiferi	5.36
Pseudomonas	4.86427
Staphylococcus	1.07465
Staphylococcaceae	0.537451
Other genera < 1%	0.352174
Enterococcus faecalis	0.0464242
Bacillus cereus/thuringiensis	0.0111814
Escherichia coli	0.00366361
Promicromonosporaceae	0.00294235
Bacillus	0.00265765
Bacillus pumilus	0.00234142
Bacillus stratosphericus	0.00229842
Pseudomonas putida	0.00206097
Bacillaceae	0.000755579
Pseudomonas fluorescens	0.000693707
Pantoea septica	0.000639301
Pantoea	0.000521843
Escherichia	0.000463731
Stenotrophomonas maltophilia	0.000129119
Arthrobacter	0.000126198
Serratia marcescens	8.21e-05
Pseudomonas protegens	8.125e-05
Pseudomonas rhodesiae	7.9215e-05
Pseudomonas azotoformans	7.9215e-05
Rhodococcus	7.34e-05
Streptococcus canis	5.61e-05
Microbacteriaceae	4.715e-05
Pseudomonas marginalis	3.91e-05
Pseudomonas trivialis	2.85e-05
Pseudomonas simiae	0
Xanthomonadaceae	0
Microbacterium	0
Arthrobacter crystallopoietes	0
Bacillus altitudinis	0
Stenotrophomonas	0
Intrasporangiaceae	0
Oxalobacteraceae	0
Mycobacteriaceae	0
Enterococcaceae	0
Nocardia	0
Propionibacteriaceae	0
Cellulomonadaceae	0
Morganellaceae	0
Segniliparus	0
Arthrobacter agilis	0
Leuconostoc	0
Proteus	0
Serratia	0
Agromyces	0
Pantoea agglomerans	0
Leuconostocaceae	0
Janthinobacterium lividum	0
Pantoea ananatis	0
Janthinobacterium	0
Nocardiaceae	0
Proteus mirabilis	0
Leuconostoc gelidum	0

## Sheet: CS2_12H
name	CS2_Skin2_12H
Bacillus cereus/thuringiensis	53.2878
Pseud. aeruginosa	40.1343			Pseud. aeruginosa	40.13
Bacillaceae	2.82006			Staph. aureus	0.16
Pseudomonas	2.5977			Staph. schleiferi	0.13
Other genera < 1%	0.501718			Staph. pseudintermedius	0.1
Staph. aureus	0.162197
Staph. schleiferi	0.132975
Staph. pseudintermedius	0.103428
Escherichia coli	0.06688
Bacillus	0.0410878
Enterococcus faecalis	0.0272648
Proteus mirabilis	0.0221359
Staphylococcus	0.0214794
Serratia marcescens	0.0193804
Staphylococcaceae	0.00916393
Escherichia	0.00785596
Serratia	0.00515877
Leuconostoc gelidum	0.00512235
Pseudomonas fluorescens	0.00491337
Pseudomonas putida	0.00444212
Morganellaceae	0.00421018
Proteus	0.00414239
Streptococcus canis	0.00250375
Janthinobacterium	0.00223791
Bacillus stratosphericus	0.00217576
Janthinobacterium lividum	0.00203644
Enterococcaceae	0.00109382
Bacillus pumilus	0.000793058
Pseudomonas azotoformans	0.000761319
Pantoea septica	0.000715896
Pseudomonas rhodesiae	0.000652598
Oxalobacteraceae	0.000462544
Bacillus altitudinis	0.000456615
Pantoea	0.000327201
Pseudomonas protegens	0.000322738
Leuconostocaceae	0.000322051
Arthrobacter	0.000295296
Leuconostoc	0.000289521
Pseudomonas simiae	0.000227927
Pseudomonas marginalis	0.000172516
Pantoea agglomerans	0.000133261
Stenotrophomonas	0.000129717
Pseudomonas trivialis	0.00011555
Nocardiaceae	0.000100102
Xanthomonadaceae	7.78e-05
Nocardia	6.81e-05
Stenotrophomonas maltophilia	3.5515e-05
Rhodococcus	3.49e-05
Microbacteriaceae	1.735e-05
Microbacterium	1.455e-05
Pantoea ananatis	2.68e-06
Arthrobacter crystallopoietes	0
Intrasporangiaceae	0
Mycobacteriaceae	0
Propionibacteriaceae	0
Cellulomonadaceae	0
Segniliparus	0
Arthrobacter agilis	0
Agromyces	0
Promicromonosporaceae	0

## Sheet: CS3
name	CS3_Skin5_CI
Pseud. aeruginosa	35.744
Staph. pseudintermedius	16.5871
Staph. aureus	16.5236			Pseud. aeruginosa	35.74
Enterococcus faecalis	14.1054			Staph. pseudintermedius	16.58
Other genera < 1%	3.07955			Staph. aureus	16.52
Pseudomonas	2.65477			Staph. schleiferi	1.03833
Staphylococcus	2.08004
Bacillus cereus/thuringiensis	1.4896
Bacillus stratosphericus	1.10781
Staph. schleiferi	1.03833
Bacillus	0.859056
Staphylococcaceae	0.808988
Bacillus pumilus	0.800963
Promicromonosporaceae	0.657813
Bacillus altitudinis	0.396199
Enterococcaceae	0.374332
Pantoea septica	0.305266
Cellulomonadaceae	0.249191
Pantoea	0.225165
Intrasporangiaceae	0.208668
Escherichia coli	0.153502
Bacillaceae	0.125915
Nocardiaceae	0.11319
Arthrobacter	0.0898082
Segniliparus	0.0817214
Rhodococcus	0.0332477
Microbacteriaceae	0.0294111
Escherichia	0.0200023
Microbacterium	0.0154332
Nocardia	0.014455
Streptococcus canis	0.0109285
Serratia marcescens	0.00998771
Pantoea ananatis	0.00340457
Janthinobacterium	0.00309705
Pseudomonas simiae	0
Pseudomonas marginalis	0
Xanthomonadaceae	0
Pseudomonas trivialis	0
Pseudomonas protegens	0
Arthrobacter crystallopoietes	0
Stenotrophomonas	0
Oxalobacteraceae	0
Mycobacteriaceae	0
Stenotrophomonas maltophilia	0
Pseudomonas rhodesiae	0
Propionibacteriaceae	0
Morganellaceae	0
Arthrobacter agilis	0
Leuconostoc	0
Proteus	0
Serratia	0
Agromyces	0
Pseudomonas azotoformans	0
Pantoea agglomerans	0
Leuconostocaceae	0
Janthinobacterium lividum	0
Pseudomonas putida	0
Proteus mirabilis	0
Pseudomonas fluorescens	0
Leuconostoc gelidum	0

## Sheet: CS4
name	CS4_Skin6_CI
Streptococcus canis	24.6845
Serratia marcescens	19.0028
Pantoea ananatis	10.5069								Streptococcus canis	24.68
Pantoea agglomerans	9.69547								Staph. schleiferi	2.88
Enterococcus faecalis	9.63315								Staph.pseudintermedius	0.136041
Other genera < 1%	7.23152								Pseud. aeruginosa	0.0976067
Serratia	4.80074
Proteus mirabilis	3.90867
Staph. schleiferi	2.88334
Stenotrophomonas maltophilia	2.15537
Stenotrophomonas	1.53866
Xanthomonadaceae	1.08562
Proteus	0.67869
Pantoea	0.664874
Morganellaceae	0.567007
Enterococcaceae	0.269506
Escherichia coli	0.18268
Staphylococcus pseudintermedius	0.136041
Pseudomonas aeruginosa	0.0976067
Pseudomonas	0.0603929
Staphylococcus aureus	0.0490703
Staphylococcus	0.0265168
Staphylococcaceae	0.0233023
Escherichia	0.0227569
Pseudomonas fluorescens	0.0222623
Janthinobacterium	0.0109176
Pseudomonas putida	0.00964682
Agromyces	0.00879526
Microbacteriaceae	0.00858463
Janthinobacterium lividum	0.00736019
Oxalobacteraceae	0.00586623
Microbacterium	0.004397
Leuconostoc gelidum	0.00358515
Promicromonosporaceae	0.00284698
Arthrobacter agilis	0.001827
Pseudomonas marginalis	0.00143747
Pseudomonas trivialis	0.00136724
Pseudomonas rhodesiae	0.000862712
Arthrobacter	0.000812129
Pseudomonas protegens	0.000766163
Pseudomonas azotoformans	0.000583448
Pseudomonas simiae	0.000513474
Leuconostocaceae	0.000503569
Bacillus cereus/thuringiensis	0.000399038
Intrasporangiaceae	0.00038149
Leuconostoc	0.000318268
Cellulomonadaceae	0.000306001
Mycobacteriaceae	0.000295487
Pantoea septica	9.4022e-05
Bacillaceae	6.49e-05
Rhodococcus	1.47e-05
Bacillus	6.2e-06
Arthrobacter crystallopoietes	0
Bacillus altitudinis	0
Nocardia	0
Propionibacteriaceae	0
Segniliparus	0
Bacillus pumilus	0
Bacillus stratosphericus	0
Nocardiaceae	0

## Sheet: CS5
name	CS5_Skin7_CI
Enterococcus faecalis	53.016
Other genera < 1%	12.0132
Staph. pseudintermedius	11.3626
Promicromonosporaceae	4.30613					Enterococcus faecalis	53
Bacillus stratosphericus	3.08573					Staph. pseudintermedius	11.36
Bacillus	2.97802					Staph. schleiferi	0.12
Bacillus pumilus	2.78244					Pseud. aeruginosa	0.1
Cellulomonadaceae	2.4963
Enterococcaceae	1.51305
Pantoea	1.35115
Bacillus altitudinis	1.08335
Arthrobacter	1.01468
Pantoea septica	1.00643
Agromyces	0.376683
Staphylococcus	0.347542
Staphylococcus aureus	0.26131
Staphylococcaceae	0.242748
Arthrobacter crystallopoietes	0.151823
Staphylococcus schleiferi	0.121677
Arthrobacter agilis	0.103379
Pseudomonas aeruginosa	0.10224
Intrasporangiaceae	0.0625146
Microbacterium	0.0528183
Microbacteriaceae	0.0476942
Bacillus cereus/thuringiensis	0.0349062
Bacillaceae	0.0263817
Pseudomonas	0.00941165
Xanthomonadaceae	0.00773315
Stenotrophomonas	0.00630445
Escherichia coli	0.00523373
Rhodococcus	0.00516728
Nocardia	0.00365662
Pantoea ananatis	0.00350293
Serratia	0.00329491
Pantoea agglomerans	0.00284095
Oxalobacteraceae	0.00282787
Segniliparus	0.00279439
Proteus mirabilis	0.0023669
Pseudomonas azotoformans	0.00131793
Pseudomonas fluorescens	0.000588524
Nocardiaceae	0.000458791
Escherichia	0.000434582
Janthinobacterium	0.000275731
Streptococcus canis	0.000253647
Propionibacteriaceae	0.000184921
Janthinobacterium lividum	0.000152657
Serratia marcescens	0.000144554
Morganellaceae	8.5847e-05
Pseudomonas putida	6.9885e-05
Stenotrophomonas maltophilia	6.7665e-05
Pseudomonas marginalis	3.925e-05
Pseudomonas trivialis	1.535e-05
Pseudomonas protegens	8.75e-06
Leuconostoc	5.6e-06
Pseudomonas rhodesiae	2.79e-06
Pseudomonas simiae	0
Mycobacteriaceae	0
Proteus	0
Leuconostocaceae	0
Leuconostoc gelidum	0

## Sheet: CS6
name	CS6_Skin8_CI
Leuconostoc gelidum	32.7598
Escherichia coli	16.6524					Leuconostoc gelidum	32.75
Proteus mirabilis	16.1139					Streptococcus canis	8.69
Leuconostocaceae	10.1271					Staph. pseudintermedius	0.489994
Streptococcus canis	8.69727					Pseud. aeruginosa	0.0326789
Leuconostoc	3.43078
Proteus	3.03595
Morganellaceae	2.54385
Other genera < 1%	2.21155
Escherichia	2.02283
Enterococcus faecalis	1.79185
Staphylococcus pseudintermedius	0.489994
Enterococcaceae	0.0400031
Pseudomonas aeruginosa	0.0326789
Staphylococcus	0.0114126
Bacillus cereus/thuringiensis	0.00802176
Staphylococcaceae	0.00599082
Serratia marcescens	0.00470513
Staphylococcus aureus	0.00328027
Agromyces	0.00291741
Microbacterium	0.00267012
Pseudomonas	0.00244949
Microbacteriaceae	0.00162221
Serratia	0.00142028
Propionibacteriaceae	0.00137639
Bacillus stratosphericus	0.000802817
Staphylococcus schleiferi	0.000722124
Pantoea agglomerans	0.000612249
Bacillaceae	0.000485729
Janthinobacterium	0.000239347
Pantoea ananatis	0.000225237
Bacillus pumilus	0.000214471
Pseudomonas fluorescens	0.000155988
Janthinobacterium lividum	0.000127254
Bacillus	0.000123521
Pseudomonas putida	8.47e-05
Oxalobacteraceae	8.4325e-05
Pantoea	6.84e-05
Xanthomonadaceae	5.195e-05
Stenotrophomonas	5.11e-05
Stenotrophomonas maltophilia	3.11e-05
Arthrobacter	2.945e-05
Pseudomonas azotoformans	2.169e-05
Pseudomonas rhodesiae	1.935e-05
Rhodococcus	5.75e-06
Pseudomonas trivialis	5.68e-06
Pseudomonas simiae	0
Pseudomonas marginalis	0
Pantoea septica	0
Pseudomonas protegens	0
Arthrobacter crystallopoietes	0
Bacillus altitudinis	0
Intrasporangiaceae	0
Mycobacteriaceae	0
Nocardia	0
Cellulomonadaceae	0
Segniliparus	0
Arthrobacter agilis	0
Promicromonosporaceae	0
Nocardiaceae	0

## Sheet: CS7
name	CS7_Skin9_CI
Other genera < 1%	31.1313
Staph. pseudintermedius	22.4955					Staph. pseudintermedius	22.49
Nocardiaceae	11.4288					Staph. aureus	1.2199
Agromyces	4.98193					Pseud. aeruginosa	1.00859
Rhodococcus	3.76813					Staph. schleiferi	0.0838577
Arthrobacter agilis	3.17462
Propionibacteriaceae	3.06767
Segniliparus	3.05328
Nocardia	3.01821
Microbacteriaceae	2.16028
Mycobacteriaceae	1.77602
Arthrobacter crystallopoietes	1.35159
Intrasporangiaceae	1.34789
Microbacterium	1.24175
Staphylococcus aureus	1.2199
Pseudomonas aeruginosa	1.00859
Enterococcus faecalis	0.889653
Promicromonosporaceae	0.689313
Staphylococcus	0.56349
Staphylococcaceae	0.442228
Cellulomonadaceae	0.314177
Pseudomonas fluorescens	0.146172
Bacillus cereus/thuringiensis	0.0881778
Staphylococcus schleiferi	0.0838577
Pseudomonas	0.0738029
Bacillus pumilus	0.0647852
Arthrobacter	0.0524897
Bacillus	0.0518657
Stenotrophomonas	0.0511557
Xanthomonadaceae	0.0503061
Bacillus stratosphericus	0.044257
Janthinobacterium lividum	0.0384434
Enterococcaceae	0.0190001
Pseudomonas putida	0.016634
Leuconostoc gelidum	0.0164542
Pantoea	0.0159138
Pantoea septica	0.0151787
Bacillus altitudinis	0.0133261
Escherichia coli	0.0125766
Bacillaceae	0.00506032
Proteus mirabilis	0.00488935
Leuconostocaceae	0.00480669
Streptococcus canis	0.00203808
Escherichia	0.00129855
Leuconostoc	0.000843837
Morganellaceae	0.000838684
Serratia	0.000720935
Serratia marcescens	0.000306992
Janthinobacterium	0.00014597
Pseudomonas trivialis	0.000144372
Pantoea ananatis	0.000132208
Pseudomonas azotoformans	6.2876e-05
Stenotrophomonas maltophilia	4.605e-05
Pseudomonas simiae	0
Pseudomonas marginalis	0
Pseudomonas protegens	0
Oxalobacteraceae	0
Pseudomonas rhodesiae	0
Proteus	0
Pantoea agglomerans	0

## Sheet: CS8
name	CS8_Skin10_CI
Pseudomonas fluorescens	22.6195
Other genera < 1%	18.012
Pseudomonas putida	11.7419
Janthinobacterium	10.7304
Janthinobacterium lividum	10.4574
Pseudomonas azotoformans	7.55519							Pseud. fluorescens	22.6195
Streptococcus canis	6.9947							Pseud. aeruginosa	0.1
Pseudomonas rhodesiae	2.99769							Staph. schleiferi	0.03
Oxalobacteraceae	1.76689							Staph. pseudintermedius	0.01
Pseudomonas protegens	1.35554
Pseudomonas trivialis	1.30164
Pseudomonas	1.15523
Pseudomonas marginalis	1.12584
Pseudomonas simiae	1.11056
Escherichia coli	0.14508
Enterococcus faecalis	0.134933
Staph. aureus	0.122263
Pseud. aeruginosa	0.107277
Pantoea agglomerans	0.0980843
Agromyces	0.072949
Rhodococcus	0.0690912
Staph. schleiferi	0.0360051
Bacillus cereus/thuringiensis	0.0298065
Microbacteriaceae	0.0265952
Microbacterium	0.0237062
Xanthomonadaceae	0.0219891
Stenotrophomonas maltophilia	0.017473
Escherichia	0.0165715
Serratia	0.0162297
Proteus mirabilis	0.0162051
Staphylococcus	0.0151335
Serratia marcescens	0.014821
Enterococcaceae	0.0143502
Staphylococcus pseudintermedius	0.0143138
Stenotrophomonas	0.00877707
Arthrobacter	0.00711395
Pantoea septica	0.00628971
Pantoea	0.00542844
Leuconostoc gelidum	0.00429621
Proteus	0.00357231
Cellulomonadaceae	0.00331018
Propionibacteriaceae	0.00321542
Staphylococcaceae	0.00298936
Segniliparus	0.00263738
Morganellaceae	0.00245488
Arthrobacter agilis	0.00226405
Nocardiaceae	0.00202559
Promicromonosporaceae	0.00193547
Bacillaceae	0.0016749
Intrasporangiaceae	0.00164105
Pantoea ananatis	0.00136033
Arthrobacter crystallopoietes	0.000780564
Leuconostoc	0.000537746
Nocardia	0.000466504
Bacillus	1.81e-05
Bacillus altitudinis	0
Mycobacteriaceae	0
Bacillus pumilus	0
Bacillus stratosphericus	0
Leuconostocaceae	0
