# Supplementary material for: Breaking the culture habit: Complementing culture-based veterinary diagnostics with metagenomic data -A case study of feline and canine skin infections
Source: BMC Vet Res. 2026 May 9;22:362. doi: 10.1186/s12917-026-05476-x (PMC13285402; doi:10.1186/s12917-026-05476-x)
Supplement: Supplementary file 2 — Supplementary Material 2. [file 12917_2026_5476_MOESM2_ESM.xlsx]

## Sheet: Sheet1
name	FS1_0H_CI_A1		FS1_0H_CI_A2		FS1_12H_UPB_A1		FS1_12H_UPB_A2		FS1_2420H_UPB_A1		FS1_2420H_UPB_A2		FS1_2442H_UPB_A1		FS1_2442H_UPB_A2		CS1_0H_CI_A1		CS1_0H_CI_A2		CS1_12H_UPB_A1		CS1_12H_UPB_A2		CS1_2420H_UPB_A1		CS1_2420H_UPB_A2		CS1_2442H_UPB_A1		CS1_2442H_UPB_A2		CS2_12H_UPB_A1		CS2_12H_UPB_A2		CS2_2420H_UPB_A1		CS2_2420H_UPB_A2		CS2_2442H_UPB_A1		CS2_2442H_UPB_A2		CS3_0H_CI_A1		CS3_0H_CI_A2		CS3_24H_UPB_A1
no_id	15354050		17807905		26523854		16640588		13842715		12785661		19532167		22372904		25864881		24249466		48023701		19246506		22707707		23664163		14615631		13670534		19493874		21544796		15538242		16487970		14402406		12925558		22508614		18587910		11315101
Fungi
Basidiomycota_Cystobasidiomycetes	0	0	0	0	0	0	0	0	0	0	0	0	0	0	0	0	0	0	0	0	0	0	0	0	0	0	0	0	0	0	0	0	0	0	0	0	0	0	0	0	0	0	0	0	0	0	0	0	0
Basidiomycota_Cystobasidiomycetes_Cystobasidiales_Cystobasidiaceae	0	0	0	0	0	0	0	0	0	0	0	0	0	0	0	0	0	0	0	0	0	0	0	0	0	0	0	0	0	0	0	0	0	0	0	0	0	0	0	0	0	0	0	0	0	0	0	0	0
Basidiomycota_Cystobasidiomycetes_Cystobasidiales_Cystobasidiaceae_Cystobasidium	0	0	0	0	0	0	0	0	0	0	0	0	0	0	0	0	0	0	0	0	0	0	0	0	0	0	0	0	0	0	0	0	0	0	0	0	0	0	0	0	0	0	0	0	0	0	0	0	0
Basidiomycota_Cystobasidiomycetes_Cystobasidiales_Cystobasidiaceae_Cystobasidium_benthicum	0	0	0	0	0	0	0	0	0	0	0	0	0	0	0	0	0	0	0	0	0	0	0	0	0	0	0	0	0	0	0	0	0	0	0	0	0	0	0	0	0	0	0	0	0	0	0	0	0
Basidiomycota_Cystobasidiomycetes_Cystobasidiales_Cystobasidiaceae_Cystobasidium_ongulense	0	0	0	0	0	0	0	0	0	0	0	0	0	0	0	0	0	0	0	0	0	0	0	0	0	0	0	0	0	0	0	0	0	0	0	0	0	0	0	0	0	0	0	0	0	0	0	0	0
Basidiomycota_Cystobasidiomycetes_Cystobasidiales_Cystobasidiaceae_Cystobasidium_pallidum	0	0	0	0	0	0	0	0	0	0	0	0	0	0	0	0	0	0	0	0	0	0	0	0	0	0	0	0	0	0	0	0	0	0	0	0	0	0	0	0	0	0	0	0	0	0	0	0	0
Basidiomycota_Cystobasidiomycetes_Cystobasidiales_Cystobasidiaceae_Cystobasidium_slooffiae	0	0	0	0	0	0	0	0	0	0	0	0	0	0	0	0	0	0	0	0	0	0	0	0	0	0	0	0	0	0	0	0	0	0	0	0	0	0	0	0	0	0	0	0	0	0	0	0	0
Basidiomycota_Malasseziomycetes_Malasseziales_Malasseziaceae_Malassezia	0	0	0	0	0	0	0	0	6	0.0848346	9	0.143062	0	0	6	0.0543298	22	0.321169	31	0.492249	0	0	2	0.050867	0	0	3	0.0513015	0	0	0	0	0	0	0	0	6	0.190987	0	0	2	0.0687248	0	0	0	0	0	0	13
Basidiomycota_Malasseziomycetes_Malasseziales_Malasseziaceae_Malassezia_arunalokei	0	0	0	0	0	0	0	0	4	0.0800386	0	0	0	0	0	0	0	0	0	0	0	0	0	0	2	0.0510723	0	0	0	0	0	0	0	0	0	0	0	0	0	0	0	0	0	0	0	0	0	0	0
Basidiomycota_Malasseziomycetes_Malasseziales_Malasseziaceae_Malassezia_furfur	0	0	0	0	0	0	0	0	0	0	0	0	0	0	0	0	0	0	0	0	0	0	0	0	0	0	0	0	0	0	0	0	0	0	0	0	0	0	0	0	0	0	0	0	0	0	0	0	0
Basidiomycota_Malasseziomycetes_Malasseziales_Malasseziaceae_Malassezia_globosa	0	0	0	0	0	0	5	0.0520173	6	0.0734685	0	0	6	0.0545876	5	0.0392089	0	0	0	0	0	0	0	0	0	0	0	0	0	0	0	0	4	0.186858	0	0	0	0	2	0.0524242	2	0.0595171	0	0	0	0	0	0	2
Basidiomycota_Malasseziomycetes_Malasseziales_Malasseziaceae_Malassezia_pachydermatis	0	0	0	0	0	0	0	0	0	0	0	0	0	0	0	0	229	7.38712	233	8.17538	7	0.128038	0	0	3	0.119616	0	0	0	0	0	0	0	0	0	0	0	0	0	0	0	0	0	0	0	0	2	0.135751	0
Basidiomycota_Malasseziomycetes_Malasseziales_Malasseziaceae_Malassezia_restricta	4	2.37375	0	0	0	0	0	0	0	0	0	0	0	0	0	0	0	0	0	0	0	0	0	0	0	0	0	0	0	0	0	0	0	0	0	0	2	0.395796	0	0	0	0	0	0	0	0	0	0	0
Basidiomycota_Malasseziomycetes_Malasseziales_Malasseziaceae_Malassezia_slooffiae	0	0	0	0	0	0	0	0	0	0	0	0	0	0	0	0	0	0	0	0	0	0	0	0	0	0	0	0	0	0	0	0	0	0	0	0	0	0	0	0	0	0	0	0	0	0	0	0	0
Mucoromycota_Mucoromycetes_Mucorales	0	0	0	0	0	0	0	0	0	0	0	0	0	0	0	0	0	0	0	0	0	0	0	0	0	0	0	0	0	0	0	0	0	0	0	0	0	0	0	0	0	0	0	0	0	0	0	0	0
Mucoromycota_Mucoromycetes_Mucorales_Mucoraceae	0	0	0	0	0	0	0	0	6	0.145302	0	0	0	0	0	0	0	0	0	0	11	0.155957	0	0	0	0	0	0	0	0	17	0.973196	0	0	11	0.991658	0	0	0	0	8	0.470839	15	0.864363	0	0	0	0	0
Mucoromycota_Mucoromycetes_Mucorales_Mucoraceae_Mucor	0	0	0	0	0	0	0	0	26	0.262831	0	0	0	0	0	0	0	0	0	0	32	0.189384	0	0	0	0	0	0	0	0	20	0.477929	0	0	20	0.752629	0	0	0	0	36	0.884437	104	2.50161	0	0	0	0	0
Mucoromycota_Mucoromycetes_Mucorales_Mucoraceae_Mucor_ambiguus	0	0	0	0	0	0	0	0	0	0	0	0	0	0	0	0	0	0	0	0	0	0	0	0	0	0	0	0	0	0	0	0	0	0	0	0	0	0	0	0	0	0	0	0	0	0	0	0	0
Mucoromycota_Mucoromycetes_Mucorales_Mucoraceae_Mucor_circinatus	0	0	0	0	0	0	0	0	0	0	0	0	0	0	0	0	0	0	0	0	0	0	0	0	0	0	0	0	0	0	0	0	0	0	0	0	0	0	0	0	0	0	0	0	0	0	0	0	0
Mucoromycota_Mucoromycetes_Mucorales_Mucoraceae_Mucor_circinelloides	0	0	0	0	0	0	0	0	0	0	0	0	0	0	0	0	0	0	0	0	0	0	0	0	0	0	0	0	0	0	0	0	0	0	0	0	0	0	0	0	0	0	0	0	0	0	0	0	0
Mucoromycota_Mucoromycetes_Mucorales_Mucoraceae_Mucor_indicus	0	0	0	0	0	0	0	0	0	0	0	0	0	0	0	0	0	0	0	0	0	0	0	0	0	0	0	0	0	0	0	0	0	0	0	0	0	0	0	0	0	0	0	0	0	0	0	0	0
Mucoromycota_Mucoromycetes_Mucorales_Mucoraceae_Mucor_plumbeus	0	0	0	0	0	0	0	0	2	0.614023	0	0	0	0	0	0	0	0	0	0	0	0	0	0	0	0	0	0	0	0	0	0	0	0	0	0	0	0	0	0	0	0	3	2.19159	0	0	0	0	0
Mucoromycota_Mucoromycetes_Mucorales_Mucoraceae_Mucor_racemosus	0	0	0	0	0	0	0	0	3	0.292447	0	0	0	0	0	0	0	0	0	0	2	0.114142	0	0	0	0	0	0	0	0	0	0	0	0	0	0	0	0	0	0	0	0	2	0.463916	0	0	0	0	0
Mucoromycota_Mucoromycetes_Mucorales_Mucoraceae_Mucor_saturninus	0	0	0	0	0	0	0	0	0	0	0	0	0	0	0	0	0	0	0	0	0	0	0	0	0	0	0	0	0	0	0	0	0	0	0	0	0	0	0	0	0	0	0	0	0	0	0	0	0
Mucoromycota_Mucoromycetes_Mucorales_Mucoraceae_Mucor_velutinosus	0	0	0	0	0	0	0	0	0	0	0	0	0	0	0	0	0	0	0	0	0	0	0	0	0	0	0	0	0	0	0	0	0	0	0	0	0	0	0	0	0	0	0	0	0	0	0	0	0
name	FS1_0H_CI_A1		FS1_0H_CI_A2		FS1_12H_UPB_A1		FS1_12H_UPB_A2		FS1_2420H_UPB_A1		FS1_2420H_UPB_A2		FS1_2442H_UPB_A1		FS1_2442H_UPB_A2		CS1_0H_CI_A1		CS1_0H_CI_A2		CS1_12H_UPB_A1		CS1_12H_UPB_A2		CS1_2420H_UPB_A1		CS1_2420H_UPB_A2		CS1_2442H_UPB_A1		CS1_2442H_UPB_A2		CS2_12H_UPB_A1		CS2_12H_UPB_A2		CS2_2420H_UPB_A1		CS2_2420H_UPB_A2		CS2_2442H_UPB_A1		CS2_2442H_UPB_A2		CS3_0H_CI_A1		CS3_0H_CI_A2		CS3_24H_UPB_A1
Protozoan
Apicomplexa_Aconoidasida_Piroplasmida_Theileriidae_Cytauxzoon_felis	35	3.03058	53	5.34466	0	0	0	0	0	0	0	0	0	0	0	0	0	0	0	0	0	0	0	0	0	0	0	0	0	0	0	0	0	0	0	0	0	0	0	0	0	0	0	0	0	0	0	0	0
Discosea_none_Longamoebia_Acanthamoebidae_Acanthamoeba	2	0.136489	0	0	0	0	0	0	0	0	0	0	0	0	0	0	0	0	2	0.0227056	0	0	0	0	0	0	0	0	0	0	0	0	0	0	0	0	0	0	0	0	0	0	0	0	0	0	0	0	0
Discosea_none_Longamoebia_Acanthamoebidae_Acanthamoeba_palestinensis	0	0	0	0	0	0	2	0.0171775	0	0	0	0	0	0	0	0	0	0	0	0	0	0	0	0	2	0.0258017	0	0	0	0	0	0	2	0.0771319	3	0.112894	0	0	0	0	0	0	0	0	8	0.156348	6	0.13177	5
name	FS1_0H_CI_A1		FS1_0H_CI_A2		FS1_12H_UPB_A1		FS1_12H_UPB_A2		FS1_2420H_UPB_A1		FS1_2420H_UPB_A2		FS1_2442H_UPB_A1		FS1_2442H_UPB_A2		CS1_0H_CI_A1		CS1_0H_CI_A2		CS1_12H_UPB_A1		CS1_12H_UPB_A2		CS1_2420H_UPB_A1		CS1_2420H_UPB_A2		CS1_2442H_UPB_A1		CS1_2442H_UPB_A2		CS2_12H_UPB_A1		CS2_12H_UPB_A2		CS2_2420H_UPB_A1		CS2_2420H_UPB_A2		CS2_2442H_UPB_A1		CS2_2442H_UPB_A2		CS3_0H_CI_A1		CS3_0H_CI_A2		CS3_24H_UPB_A1
virus
Retro-transcribing_viruses_Retroviridae_Gammaretrovirus	47	2.72974	35	1.80637	0	0	0	0	0	0	0	0	0	0	0	0	0	0	0	0	0	0	0	0	0	0	0	0	0	0	0	0	0	0	0	0	0	0	0	0	0	0	0	0	0	0	0	0	0
Retro-transcribing_viruses_Retroviridae_Gammaretrovirus_Feline_leukemia_virus	58	3.72068	74	4.21833	0	0	0	0	0	0	0	0	0	0	0	0	0	0	0	0	0	0	0	0	0	0	0	0	0	0	0	0	0	0	0	0	0	0	0	0	0	0	0	0	0	0	0	0	0
Retro-transcribing_viruses_Retroviridae_Gammaretrovirus_RD114_retrovirus	1393	91.3125	1590	92.6171	9	0.650389	9	1.03098	2	0.130539	0	0	0	0	0	0	9	0.199653	0	0	0	0	0	0	0	0	0	0	0	0	0	0	0	0	0	0	0	0	0	0	0	0	0	0	0	0	0	0	0
ssDNA_viruses_Anelloviridae_Thetatorquevirus_Torque_teno_canis_virus	0	0	0	0	0	0	0	0	0	0	0	0	0	0	0	0	0	0	0	0	0	0	0	0	0	0	0	0	0	0	0	0	0	0	0	0	0	0	0	0	0	0	0	0	0	0	0	0	0
ssDNA_viruses_Inoviridae_none_Pseudomonas_phage_Pf1	16	1.12529	2	0.124994	190	14.7316	129	15.8549	853	59.7347	704	57.3613	256	24.3765	239	21.0164	4121	98.0848	3998	98.5104	44610	98.3278	17479	98.3156	29803	98.4332	30370	98.5077	16917	98.4249	15372	98.5279	5668	96.8516	6178	96.9248	9680	96.7527	9963	97.0191	8641	96.8691	7796	97.1291	5	85.6942	62	96.0026	4
ssDNA_viruses_Inoviridae_none_Vibrio_phage_CTX	0	0	0	0	2	0.14011	0	0	0	0	0	0	0	0	0	0	0	0	0	0	0	0	0	0	0	0	0	0	0	0	0	0	0	0	0	0	0	0	0	0	0	0	0	0	0	0	0	0	0
ssDNA_viruses_Inoviridae_none_Vibrio_phage_KSF-1phi	0	0	0	0	0	0	2	0.284313	0	0	0	0	0	0	0	0	0	0	0	0	0	0	0	0	0	0	0	0	0	0	0	0	0	0	0	0	0	0	0	0	0	0	0	0	0	0	0	0	0
dsDNA_viruses_no_RNA_stage_Sphaerolipoviridae_Gammasphaerolipovirus_Thermus_thermophilus_phage_IN93	0	0	0	0	0	0	0	0	0	0	0	0	0	0	0	0	0	0	0	0	0	0	0	0	0	0	0	0	0	0	0	0	0	0	0	0	0	0	0	0	0	0	0	0	0	0	0	0	0
[truncated: 43 more columns]
