# Supplementary material for: Breaking the culture habit: Complementing culture-based veterinary diagnostics with metagenomic data -A case study of feline and canine skin infections
Source: BMC Vet Res. 2026 May 9;22:362. doi: 10.1186/s12917-026-05476-x (PMC13285402; doi:10.1186/s12917-026-05476-x)
Supplement: Supplementary file 4 — Supplementary Material 4. [file 12917_2026_5476_MOESM4_ESM.xlsx]

## Sheet: Sheet1
Vet-LIRN ID	Identifier	Lab ID	Organism Name	Antibiotic	Measurement	Interpretation	Antibiotic	Measurement	Interpretation	Antibiotic	Measurement	Interpretation	Antibiotic	Measurement	Interpretation	Antibiotic	Measurement	Interpretation	Antibiotic	Measurement	Interpretation	Antibiotic	Measurement	Interpretation	Antibiotic	Measurement	Interpretation	Antibiotic	Measurement	Interpretation	Antibiotic	Measurement	Interpretation	Antibiotic	Measurement	Interpretation	Antibiotic	Measurement	Interpretation	Antibiotic	Measurement	Interpretation	Antibiotic	Measurement	Interpretation	Antibiotic	Measurement	Interpretation	Antibiotic
FS1	915799	439412	Staph.aureus	Amoxicillin/Clavulanic Acid	<=2	S	Amikacin	<=2	S	Beta-Lactamase	POS	+	Chloramphenicol	8	S	Ceftazidime			Cefalotin	<=2	S	Cefovecin	1	I	Ceftiofur			Ciprofloxacin			Clindamycin	0.25	S	Cefpodoxime	4	I	Doxycycline	<=0.5		Erythromycin	<=0.25	S	Enrofloxacin	<=0.5	S	Florfenicol	<=4	S	Nitrofurantoin
CS1	884640	439309	Pseudomonas aeruginosa	Amoxicillin/Clavulanic Acid			Amikacin	<=2	S	Beta-Lactamase			Chloramphenicol			Ceftazidime	2	S	Cefalotin			Cefovecin	>=8	R	Ceftiofur	>=8	R	Ciprofloxacin	0.25	I	Clindamycin			Cefpodoxime			Doxycycline			Erythromycin			Enrofloxacin	1	I	Florfenicol			Nitrofurantoin
CS1	884640	439309	Staph.schleiferi	Amoxicillin/Clavulanic Acid	<=2	S	Amikacin	<=2	S	Beta-Lactamase	POS	+	Chloramphenicol	<=4	S	Ceftazidime			Cefalotin	<=2	S	Cefovecin	<=0.5	S	Ceftiofur			Ciprofloxacin			Clindamycin	0.25	S	Cefpodoxime	<=0.5	S	Doxycycline	<=0.5		Erythromycin	<=0.25	S	Enrofloxacin	<=0.5	S	Florfenicol	<=4	S	Nitrofurantoin
CS2	909476	439179	Pseudomonas aeruginosa	Amoxicillin/Clavulanic Acid			Amikacin	4	S	Beta-Lactamase			Chloramphenicol			Ceftazidime	2	S	Cefalotin			Cefovecin	>=8	R	Ceftiofur	>=8	R	Ciprofloxacin	0.25	I	Clindamycin			Cefpodoxime			Doxycycline			Erythromycin			Enrofloxacin	1	I	Florfenicol			Nitrofurantoin
CS3	958884	439307	Pseudomonas aeruginosa	Amoxicillin/Clavulanic Acid			Amikacin	<=2	S	Beta-Lactamase			Chloramphenicol			Ceftazidime	2	S	Cefalotin			Cefovecin	>=8	R	Ceftiofur	>=8	R	Ciprofloxacin	0.5	I	Clindamycin			Cefpodoxime			Doxycycline			Erythromycin			Enrofloxacin	1	I	Florfenicol			Nitrofurantoin
CS4	PV-183714	438967	Staph.schleiferi	Amoxicillin/Clavulanic Acid	<=2	S	Amikacin	<=2	S	Beta-Lactamase	POS	+	Chloramphenicol	8	S	Ceftazidime			Cefalotin	<=2	S	Cefovecin	>=8	R	Ceftiofur			Ciprofloxacin			Clindamycin	>=4	R	Cefpodoxime	>=8	R	Doxycycline	2	R	Erythromycin	>=8	R	Enrofloxacin	2	I	Florfenicol	<=4	S	Nitrofurantoin
CS5	PV-183715	438968	Staph. pseudintermedius	Amoxicillin/Clavulanic Acid	<=2	S	Amikacin	<=2	S	Beta-Lactamase	POS	+	Chloramphenicol	<=4	S	Ceftazidime			Cefalotin	<=2	S	Cefovecin	<=0.5	S	Ceftiofur			Ciprofloxacin			Clindamycin	0.25	S	Cefpodoxime	<=0.5	S	Doxycycline	8	R	Erythromycin	<=0.25	S	Enrofloxacin	>=4	R	Florfenicol	<=4	S	Nitrofurantoin
CS6	PV-183757	439066	Staph. pseudintermedius	Amoxicillin/Clavulanic Acid	<=2	S	Amikacin	<=2	S	Beta-Lactamase	POS	+	Chloramphenicol	8	S	Ceftazidime			Cefalotin	<=2	S	Cefovecin	<=0.5	S	Ceftiofur			Ciprofloxacin			Clindamycin	0.25	S	Cefpodoxime	<=0.5	S	Doxycycline	4	R	Erythromycin	0.5	S	Enrofloxacin	<=0.5	S	Florfenicol	<=4	S	Nitrofurantoin
CS7	PV-183766	439098	Staph. pseudintermedius	Amoxicillin/Clavulanic Acid	<=2	S	Amikacin	<=2	S	Beta-Lactamase	POS	+	Chloramphenicol	<=4	S	Ceftazidime			Cefalotin	<=2	S	Cefovecin	<=0.5	S	Ceftiofur			Ciprofloxacin			Clindamycin	0.25	S	Cefpodoxime	<=0.5	S	Doxycycline	<=0.5		Erythromycin	<=0.25	S	Enrofloxacin	<=0.5	S	Florfenicol	<=4	S	Nitrofurantoin
CS8	PV-183902	439451	Staph.schleiferi	Amoxicillin/Clavulanic Acid	<=2	S	Amikacin	<=2	S	Beta-Lactamase	POS	+	Chloramphenicol	<=4	S	Ceftazidime			Cefalotin	<=2	S	Cefovecin	2	R	Ceftiofur			Ciprofloxacin			Clindamycin	0.25	S	Cefpodoxime	4	I	Doxycycline	<=0.5		Erythromycin	<=0.25	S	Enrofloxacin	>=4	R	Florfenicol	<=4	S	Nitrofurantoin
[truncated: 35 more columns]
